# Supplementary material for: Enhanced Proliferative and Osteogenic Potential of Periodontal Ligament Stromal Cells
Source: Biomedicines. 2023 May 3;11(5):1352. doi: 10.3390/biomedicines11051352 (PMC10216378; doi:10.3390/biomedicines11051352)
Supplement: Supplementary file 1 [file biomedicines-11-01352-s001.zip]

Archive with 1 entries (1 files):
- biomedicines-2300680-supplementary.pdf
